# Supplementary material for: Mitogenomes reveal multiple evolutionary units and low genetic diversity of the critically endangered pancake tortoise Malacochersus tornieri
Source: iScience. 2026 Feb 25;29(3):115142. doi: 10.1016/j.isci.2026.115142 (PMC12996709; doi:10.1016/j.isci.2026.115142)
Supplement: Table S1. Information on Malacochersus tornieri sample [file mmc2.xlsx]

## Sheet: Table S1
Table S1 Information on Malacochersus tornieri sample.
Sample/Accession	Sample type	Longitude	Latitude	Altitude	Locality (Sample size)	Area (Sample size)
MAL1	Skin	-3.95608	35.7354	1009.8	Sino (7)	Northern Tanzania (32)
MAL2	Skin	-3.95608	35.7354	1009.8
MAL3	Skin	-3.95608	35.7354	1009.8
MAL4	Skin	-3.95433	35.7358	1010.41
MAL5	Skin	-3.95433	35.7358	1010.41
MAL7	Skin	-3.95548	35.7358	1012.24
MAL8	Skin	-3.95403	35.7357	1006.45
MAL9	Skin	-3.91143	35.7779	988.771	Besi (7)
MAL12	Skin	-3.9112	35.7678	1003.4
MAL13	Skin	-3.9112	35.7678	1003.4
MAL15	Skin	-3.9112	35.7678	1003.4
MAL16	Skin	-3.9112	35.7678	1003.4
MAL18	Skin	-3.9112	35.7678	1003.4
MAL19	Skin	-3.9112	35.7678	1003.4
MAL51	Skin	-3.95023	36.0257	1245.11	Tarangire-Poachers Hide (4)
MAL73	Skin	-3.97622	36.01	1234.44
MAL74	Skin	-3.97467	36.0106	1246.63
MAL78	Skin	-3.97483	36.0108	1247.85
MAL56	Skin	-3.9891	35.9158	1167.38	Tarangire-Chemchengeu (2)
MAL62	Skin	-3.98973	35.9122	1163.73
MAL82	Skin	-3.7865	36.0363	1056.74	Tarangire-Matete (1)
MAL86	Skin	-3.81843	35.8561	1027.18	Vilima Vitatu (11)
MAL87	Skin	-3.81752	35.8567	1019.25
MAL88	Skin	-3.81752	35.8567	1019.25
MAL89	Skin	-3.80743	35.8631	1010.72
MAL90	Skin	-3.80708	35.8629	1008.28
MAL91	Skin	-3.80708	35.8629	1008.28
MAL92	Skin	-3.81752	35.8567	1019.25
MAL93	Skin	-3.81078	35.858	995.782
MAL94	Skin	-3.8072	35.8628	1003.4
MAL95	Skin	-3.81078	35.858	995.782
MAL100	Blood	-3.79946	35.8665	969.264
MAL20	Skin	-5.09035	35.7461	1200.61	Tampori (1)	Central Tanzania (28)
MAL21	Skin	-4.7388	36.0166	1327.4	Kinyasi (8)
MAL22	Skin	-4.73797	36.0166	1336.85
MAL23	Skin	-4.73797	36.0166	1336.85
MAL24	Skin	-4.7388	36.0166	1327.4
MAL26	Skin	-4.7388	36.0166	1327.4
MAL27	Skin	-4.7388	36.0166	1327.4
MAL28	Skin	-4.73797	36.0166	1336.85
MAL29	Skin	-4.73822	36.0167	1344.47
MAL30	Skin	-4.96615	35.7638	1408.48	Mlua (2)
MAL31	Skin	-4.9688	35.7632	1356.06
MAL32	Skin	-4.72353	35.8606	1463.04	Kolo (7)
MAL33	Skin	-4.73542	35.8717	1568.81
MAL34	Skin	-4.72353	35.8606	1463.04
MAL35	Skin	-4.73463	35.871	1556.61
MAL36	Skin	-4.73542	35.8717	1568.81
MAL37	Skin	-4.73542	35.8717	1568.81
MAL38	Skin	-4.73463	35.871	1556.61
MAL39	Skin	-5.05788	35.9773	1354.84	Jenjeluse (10)
MAL40	Skin	-5.05788	35.9773	1354.84
MAL41	Skin	-5.05787	35.9776	1351.79
MAL42	Skin	-5.06172	35.9763	1337.46
MAL43	Skin	-5.06147	35.9763	1339.6
MAL44	Skin	-5.05512	35.9786	1354.84
MAL45	Skin	-5.05788	35.9773	1354.84
MAL46	Skin	-5.05513	35.9774	1342.34
MAL48	Skin	-5.05513	35.9774	1342.34
MAL49	Skin	-5.05625	35.9771	1341.12
NC_007700	/
