# Supplementary material for: Mitogenomes reveal multiple evolutionary units and low genetic diversity of the critically endangered pancake tortoise Malacochersus tornieri
Source: iScience. 2026 Feb 25;29(3):115142. doi: 10.1016/j.isci.2026.115142 (PMC12996709; doi:10.1016/j.isci.2026.115142)
Supplement: Table S2. Information on the assembled mitogenome of the Malacochersus tornieri [file mmc3.xlsx]

## Sheet: Table S2
Table S2 Information on the assembled mitogenome of the Malacochersus tornieri.
Sample	Length (bp)	AT content (%)	Data type	Average depth	Max depth	Min depth
MAL1	18136	61.8	PE 150	4703.16	8846	2536
MAL2	19201	62.2	PE 150	3256.13	4291	846
MAL3	18136	61.8	PE 150	3040.77	4004	850
MAL4	18136	61.8	PE 150	2981.81	4081	1019
MAL5	18136	61.8	PE 150	8108.34	10852	3301
MAL7	18136	61.8	PE 150	8545.64	12439	3972
MAL8	18136	61.8	PE 150	6289.56	8810	2920
MAL9	19201	62.2	PE 150	2221.4	3223	673
MAL12	19201	62.2	PE 150	2381.26	3353	746
MAL13	19201	62.2	PE 150	3629.91	5142	1093
MAL15	19201	62.2	PE 150	2572.79	3345	728
MAL16	19201	62.2	PE 150	2409.66	3462	847
MAL18	19201	62.2	PE 150	2755.48	3768	611
MAL19	19201	62.2	PE 150	3083.99	4279	1080
MAL20	19202	62.2	PE 150	18828	26065	6473
MAL21	18659	62	PE 150	8290.28	10599	2381
MAL22	19201	62.2	PE 150	3850.75	5263	970
MAL23	19202	62.2	PE 150	3248.48	4416	1116
MAL24	19201	62.2	PE 150	7237.42	10779	1989
MAL26	19201	62.2	PE 150	10821.6	15138	4877
MAL27	19200	62.1	PE 150	5908.4	7939	2158
MAL28	19202	62.2	PE 150	2388.22	3259	589
MAL29	19634	62.2	PE 150	4851.92	6838	1052
MAL30	18659	62	PE 150	3965.39	5345	1137
MAL31	19202	62.2	PE 150	5094.87	6741	1436
MAL32	19200	62.2	PE 150	4327.53	5633	1405
MAL33	19201	62.2	PE 150	2956.32	4015	876
MAL34	19200	62.1	PE 150	3238.17	4319	959
MAL35	19201	62.2	PE 150	7361.29	9866	3292
MAL36	19201	62.2	PE 150	5911.42	8201	1851
MAL37	19201	62.2	PE 150	19137	25224	4664
MAL38	19202	62.2	PE 150	15822.8	21699	5650
MAL39	18720	62	PE 150	3947.36	5225	1182
MAL40	18720	62	PE 150	4281.35	5811	1327
MAL41	18718	62	PE 150	4716.31	6951	1102
MAL42	18719	62	PE 150	9735.05	17678	3181
MAL43	19202	62.2	PE 150	3793.06	5613	978
MAL44	19202	62.2	PE 150	6005.58	8434	1970
MAL45	19202	62.2	PE 150	7429.08	10019	3390
MAL46	18720	62	PE 150	6362.17	8739	1739
MAL48	19202	62.2	PE 150	5670.54	8079	1923
MAL49	19202	62.2	PE 150	11046.6	14930	3915
MAL51	18767	61.9	PE 150	4611.47	6235	1143
MAL56	19230	62.1	PE 150	3515.84	4663	1036
MAL62	18769	61.9	PE 150	2753.79	3588	980
MAL73	18718	62	PE 150	4385.28	5750	1165
MAL74	18659	62	PE 150	3866.76	5041	1739
MAL78	18769	61.9	PE 150	4068.09	5417	1339
MAL82	18789	61.9	PE 150	2497.72	3312	715
MAL86	18729	62	PE 150	3115.47	4254	736
MAL87	19198	62.2	PE 150	4428.96	6165	987
MAL88	19198	62.2	PE 150	3277.81	4342	1030
MAL89	19198	62.2	PE 150	6124.21	9068	2580
MAL90	19198	62.2	PE 150	8012.45	11837	2914
MAL91	19198	62.2	PE 150	3301.61	5571	1204
MAL92	19198	62.2	PE 150	2587.3	3950	780
MAL93	19212	62.2	PE 150	4289.33	5997	1772
MAL94	19198	62.2	PE 150	4210.89	7089	1583
MAL95	19534	62.2	PE 150	4208.88	7685	1052
MAL100	19191	62.2	PE 150	1313.33	6182	99
MAL100	19191	62.2	Hifi	143.68	213	53
