# Supplementary material for: Mitogenomes reveal multiple evolutionary units and low genetic diversity of the critically endangered pancake tortoise Malacochersus tornieri
Source: iScience. 2026 Feb 25;29(3):115142. doi: 10.1016/j.isci.2026.115142 (PMC12996709; doi:10.1016/j.isci.2026.115142)
Supplement: Table S3. Start and stop codons of protein-coding genes in the mitogenome of Malacochersus tornier [file mmc4.xlsx]

## Sheet: Table S3
Table S3 Start and stop codons of protein-coding genes in the mitogenome of Malacochersus tornieri.
Gene	Start	Stop	Length
ND1	ATG	TAG	972
ND2	ATG	TAG	1041
COX1	GTG	AGG	1545
COX2	GTG	TAA	687
ATP8	ATG	TAG	168
ATP6	ATG	TAA	684
COX3	ATG	T	784
ND3	CTG	TAA	352
ND4L	ATG	TAA	297
ND4	ATG	T	1379
ND5	ATG	TAA	1803
ND6	ATG	AGG	525
Cytb	ATG	T	1144
