# Supplementary material for: Mitogenomes reveal multiple evolutionary units and low genetic diversity of the critically endangered pancake tortoise Malacochersus tornieri
Source: iScience. 2026 Feb 25;29(3):115142. doi: 10.1016/j.isci.2026.115142 (PMC12996709; doi:10.1016/j.isci.2026.115142)
Supplement: Table S4. Pairwise Fst of Malacochersus tornieri populations across locations — The pairwise Fst among locations within Northern Tanzania and those within Central Tanzania are highlighted in green and blue, respectively. “+” indicates statistically significant and “-” indicates not statistically significant. Significance level = 0.01. [file mmc5.xlsx]

## Sheet: Table S4
Table S4 Pairwise Fst of Malacochersus tornieri populations across locations. The pairwise Fst among locations within Northern Tanzania and those within Central Tanzania are highlighted in green and blue, respectively. "+" indicates statistically significant and "-" indicates not statistically significant. Significance level=0.01.
	Sino	Besi	Tarangire-POH	Tarangire-CHE	Tarangire-MAT	Vilima	Tampori	Kinyasi	Mlua	Kolo	Jenjeluse
Sino
Besi	0.00059±0.0001(+)
Tarangire-POH	0.00322±0.0005(+)	0.01524±0.0017(-)
Tarangire-CHE	0.02782±0.0013(-)	0.08664±0.0032(-)	1.00000±0.0000(-)
Tarangire-MAT	0.12333±0.0016(-)	0.25546±0.0047(-)	1.00000±0.0000(-)	1.00000±0.0000(-)																	Fst between Central Tanzania and Northern Tanzania population = 0 !
Vilima	0.00003±0.0000(+)	0.00003±0.0000(+)	0.08781±0.0038(-)	0.08241±0.0032(-)	0.24564±0.0055(-)
Tampori	0.12319±0.0010(-)	0.24667±0.0029(-)	1.00000±0.0000(-)	1.00000±0.0000(-)	1.00000±0.0000(-)	0.24759±0.0037(-)
Kinyasi	0.00030±0.0001(+)	0.00215±0.0006(+)	0.12136±0.0048(-)	0.24557±0.0038(-)	0.43681±0.0039(-)	0.00012±0.0001(+)	0.43129±0.0091(-)
Mlua	0.02841±0.0014(-)	0.08369±0.0035(-)	1.00000±0.0000(-)	1.00000±0.0000(-)	1.00000±0.0000(-)	0.08055±0.0036(-)	1.00000±0.0000(-)	0.23605±0.0060(-)
Kolo	0.00100±0.0005(+)	0.00221±0.0009(+)	0.10381±0.0045(-)	0.27414±0.0095(-)	0.49477±0.0045(-)	0.00071±0.0002(+)	0.49996±0.0098(-)	0.71275±0.0066(-)	0.28273±0.0069(-)
Jenjeluse	0.00049±0.0003(+)	0.00155±0.0003(+)	0.08473±0.0024(-)	0.18335±0.0052(-)	0.38110±0.0067(-)	0.00037±0.0002(+)	0.35464±0.0082(-)	0.00490±0.0003(+)	0.36939±0.0059(-)	0.00794±0.0008(+)
