# Supplementary material for: Mitogenomes reveal multiple evolutionary units and low genetic diversity of the critically endangered pancake tortoise Malacochersus tornieri
Source: iScience. 2026 Feb 25;29(3):115142. doi: 10.1016/j.isci.2026.115142 (PMC12996709; doi:10.1016/j.isci.2026.115142)
Supplement: Table S5. AMOVA results for Malacochersus tornieri samples across locations and areas [file mmc6.xlsx]

## Sheet: Table S5
Table S5 AMOVA results for Malacochersus tornieri samples across locations and areas.
Source of variation	df	Sum of squares	Variance components	Perentage of variation/%
Among eleven location	10	92.709	1.45688 Va	47.02
Within eleven location	49	80.441	1.64166 Vb	52.98
Among two area	1	49.864	1.59839 Va	42.92
Within two area	58	123.286	2.12562 Vb	57.08
