# Supplementary material for: Mitogenomes reveal multiple evolutionary units and low genetic diversity of the critically endangered pancake tortoise Malacochersus tornieri
Source: iScience. 2026 Feb 25;29(3):115142. doi: 10.1016/j.isci.2026.115142 (PMC12996709; doi:10.1016/j.isci.2026.115142)
Supplement: Table S6. Pi calculated from 13 protein-coding genes across different chelonian species — Sequences highlighted in red and blue denote distinct ESUs within species, for which Pi was estimated separately. [file mmc7.xlsx]

## Sheet: Table S6
Table S6 Pi calculated from 13 protein-coding genes across different chelonian species. Sequences highlighted in red and blue denote distinct ESUs within species, for which Pi was estimated separately.
Family	Species	Pi	Accession number
Cheloniidae	Caretta caretta	0.0001±0.00001	FR694649
			JX454983
			MF554690
			OR166582
			OR166583
			OR166584
			OR166585
			OR166586
			OR166587
			OR166588
			OR166589
			OR166590
			OR166591
			OR166592
			OR166593
			OR166595
			OR166596
			OR166597
			OR166598
			OR166599
			OR166600
			OR166601
			OR166602
			OR166603
			OR166604
			OR166605
			OR166606
			OR166607
			OR166608
			OR166609
			OR166610
			OR166611
			OR166612
			OR166613
			OR166614
			OR166615
			OR166616
			OR166617
			OR166618
			OR166619
			OR166620
			OR166621
			OR166622
			OR166623
			OR166624
			OR166625
			OR166626
			OR166627
			OR166628
			OR166629
			OR166630
			OR166631
			OR166632
			OR166633
			OR166634
			OR166635
			OR166636
			OR166637
			OR166638
			OR166639
			OR166640
			OR166641
			OR166642
			OR166643
			OR166644
			OR166645
			OR166646
			OR166647
			OR775090
	Lepidochelys kempii	0.00083±0.00058	JX454981
			JX454982
			MN136052
			MN136053
			MN136054
			MN136055
			MN136056
			MN136057
			MN136058
			MN136059
			MN136060
Chelidae	Chelodina kurrichalpongo	0.0001±0.00003	OZ248739
			OZ248746
			OZ248747
			OZ248751
			OZ248752
		0.00014±0.00007	OZ248735
			OZ248736
			OZ248737
			OZ248738
			OZ248740
			OZ248741
			OZ248742
			OZ248743
			OZ248744
			OZ248745
			OZ248748
			OZ248749
			OZ248750
	Emydura australis	0.00228±0.00154	OY771037
			OY771038
			OY771039
			OY771041
			OY771042
			OY771045
			OY771046
			OY771049
		0.00139±0.00092	OY771050
			OY771051
			OY771052
			OY771053
			OY771054
			OY771055
			OY771056
			LR215684
Dermochelyidae	Dermochelys coriacea	0.00018±0.00008	MF460363
			JX454992
			JX454989
			JX454973
			JX454969
Trionychidae	Pelochelys cantorii	0.00184±0.00070	KT962834
			OQ450313
			OQ569929
			OQ569930
			OQ569931
			NC_015825
			JN016747
Testudinidae	Chelonoidis niger becki	0.00043±0.00013	OM719697
			OM719696
			OM719695
			OM719694
			OM719693
			OM719692
			NC_051473
	Chelonoidis niger vicina	0.00089±0.00028	OM719691
			OM719690
			OM719689
			LT599486
			PP475397
			OQ581203
			NC_051479
	Chelonoidis alburyorum	0.0013±0.00040	LT599482
			LR968546
			LR968545
		0.00274±0.00065	LR968552
			LR968551
			LR968550
			LR968549
			LR968548
			LR968547
			LR968544
			LR968543
	Aldabrachelys gigantea	0.00016±0.00012	LR697067
			NC_028438
			CM047529
			OW244281
			OW244282
			OW244283
			OW244284
			OW244285
			OW244286
			OW244287
			OW244288
			OW244289
			OW244290
			OW244291
			OW244292
			OW244293
			OW244294
	Malacochersus tornieri (Northern Tanzania)	0.00022±0.00002	This study
	Malacochersus tornieri (Central Tanzania)	0.00039±0.00009	This study
	Malacochersus tornieri (Central Tanzania without CTDC)	0.00022±0.00004	This study
	Malacochersus tornieri (Total)	0.00035±0.00005	This study
