# Supplementary material for: Mitogenomes reveal multiple evolutionary units and low genetic diversity of the critically endangered pancake tortoise Malacochersus tornieri
Source: iScience. 2026 Feb 25;29(3):115142. doi: 10.1016/j.isci.2026.115142 (PMC12996709; doi:10.1016/j.isci.2026.115142)
Supplement: Table S7. Information on COX1 used for genetic structure analysis of the Malacochersus tornieri populations in Kenya and Tanzania [file mmc8.xlsx]

## Sheet: Table S7
Table S7 Information on COX1 used for genetic structure analysis of the Malacochersus tornieri populations in Kenya and Tanzania.
Sample/Accession	Species	Gene	Length (bp)	Location (Sample size)	Area (Sample size)
MAL1	Malacochersus tornieri	COX1	660	Sino (7)	Northern Tanzania (32)
MAL2	Malacochersus tornieri	COX1	660
MAL3	Malacochersus tornieri	COX1	660
MAL4	Malacochersus tornieri	COX1	660
MAL5	Malacochersus tornieri	COX1	660
MAL7	Malacochersus tornieri	COX1	660
MAL8	Malacochersus tornieri	COX1	660
MAL9	Malacochersus tornieri	COX1	660	Besi (7)
MAL12	Malacochersus tornieri	COX1	660
MAL13	Malacochersus tornieri	COX1	660
MAL15	Malacochersus tornieri	COX1	660
MAL16	Malacochersus tornieri	COX1	660
MAL18	Malacochersus tornieri	COX1	660
MAL19	Malacochersus tornieri	COX1	660
MAL51	Malacochersus tornieri	COX1	660	Tarangire (7)
MAL56	Malacochersus tornieri	COX1	660
MAL62	Malacochersus tornieri	COX1	660
MAL73	Malacochersus tornieri	COX1	660
MAL74	Malacochersus tornieri	COX1	660
MAL78	Malacochersus tornieri	COX1	660
MAL82	Malacochersus tornieri	COX1	660
MAL86	Malacochersus tornieri	COX1	660	Vilima Vitatu (11)
MAL87	Malacochersus tornieri	COX1	660
MAL88	Malacochersus tornieri	COX1	660
MAL89	Malacochersus tornieri	COX1	660
MAL90	Malacochersus tornieri	COX1	660
MAL91	Malacochersus tornieri	COX1	660
MAL92	Malacochersus tornieri	COX1	660
MAL93	Malacochersus tornieri	COX1	660
MAL94	Malacochersus tornieri	COX1	660
MAL95	Malacochersus tornieri	COX1	660
MAL100	Malacochersus tornieri	COX1	660
MAL20	Malacochersus tornieri	COX1	660	Tampori	Central Tanzania (28)
MAL21	Malacochersus tornieri	COX1	660	Kinyasi (8)
MAL22	Malacochersus tornieri	COX1	660
MAL23	Malacochersus tornieri	COX1	660
MAL24	Malacochersus tornieri	COX1	660
MAL26	Malacochersus tornieri	COX1	660
MAL27	Malacochersus tornieri	COX1	660
MAL28	Malacochersus tornieri	COX1	660
MAL29	Malacochersus tornieri	COX1	660
MAL30	Malacochersus tornieri	COX1	660	Mlua (2)
MAL31	Malacochersus tornieri	COX1	660
MAL32	Malacochersus tornieri	COX1	660	Kolo (7)
MAL33	Malacochersus tornieri	COX1	660
MAL34	Malacochersus tornieri	COX1	660
MAL35	Malacochersus tornieri	COX1	660
MAL36	Malacochersus tornieri	COX1	660
MAL37	Malacochersus tornieri	COX1	660
MAL38	Malacochersus tornieri	COX1	660
MAL39	Malacochersus tornieri	COX1	660	Jenjeluse (10)
MAL40	Malacochersus tornieri	COX1	660
MAL41	Malacochersus tornieri	COX1	660
MAL42	Malacochersus tornieri	COX1	660
MAL43	Malacochersus tornieri	COX1	660
MAL44	Malacochersus tornieri	COX1	660
MAL45	Malacochersus tornieri	COX1	660
MAL46	Malacochersus tornieri	COX1	660
MAL48	Malacochersus tornieri	COX1	660
MAL49	Malacochersus tornieri	COX1	660
NC_007700	Malacochersus tornieri	Unknown	Unknown	Unknown
MK545068	Malacochersus tornieri	COX1	660	Kenya
MK545069	Malacochersus tornieri	COX1	660
NC_007695	Indotestudo elongata	COX1	660	Outgroup
NC_007696	Indotestudo forstenii	COX1	660
