# Supplementary material for: Mitogenomes reveal multiple evolutionary units and low genetic diversity of the critically endangered pancake tortoise Malacochersus tornieri
Source: iScience. 2026 Feb 25;29(3):115142. doi: 10.1016/j.isci.2026.115142 (PMC12996709; doi:10.1016/j.isci.2026.115142)
Supplement: Table S8. Information on COX1 used for divergence time estimation of the Malacochersus tornieri populations in Kenya and Tanzania [file mmc9.xlsx]

## Sheet: Table S8
Table S8 Information on COX1 used for divergence time estimation of the Malacochersus tornieri populations in Kenya and Tanzania.
Sample/Accession	Gene	Length (bp)	Species
MAL1	COX1	660	Malacochersus tornieri (Tanzania)
MK545069	COX1	660	Malacochersus tornieri (Kenya)
OW244295	COX1	660	Aldabrachelys abrupta
LR697067	COX1	660	Aldabrachelys gigantea gigantea
OW244301	COX1	660	Aldabrachelys grandidieri
LR697068	COX1	660	Astrochelys radiata
OW244302	COX1	660	Astrochelys rogerbouri
LR697069	COX1	660	Astrochelys yniphora
LR697080	COX1	660	Pyxis arachnoides
LR697081	COX1	660	Pyxis planicauda
LR697076	COX1	660	Kinixys erosa
LR697077	COX1	660	Kinixys spekii
LT599487	COX1	660	Centrochelys sulcata
LR697072	COX1	660	Geochelone elegans
LR697073	COX1	660	Geochelone platynota
LR968546	COX1	660	Chelonoidis alburyorum
MT017697	COX1	660	Chelonoidis niger duncanensis
MT017691	COX1	660	Chelonoidis niger niger
MT017700	COX1	660	Chelonoidis niger guntheir
MT017699	COX1	660	Chelonoidis niger vicina
MT017702	COX1	660	Chelonoidis niger microphyes
MT017701	COX1	660	Chelonoidis niger vandenburghi
MT017698	COX1	660	Chelonoidis niger porteri
MT017694	COX1	660	Chelonoidis niger darwini
MT017693	COX1	660	Chelonoidis niger becki
MT017696	COX1	660	Chelonoidis niger hoodensis
MT017690	COX1	660	Chelonoidis niger abingdonii
MT017692	COX1	660	Chelonoidis niger chathamensis
MT017695	COX1	660	Chelonoidis niger donfaustoi
LT599484	COX1	660	Chelonoidis chilensis
LT599483	COX1	660	Chelonoidis carbonarius
MT017703	COX1	660	Chelonoidis denticulatus
LR697078	COX1	660	Psammobates geometricus
LR697079	COX1	660	Psammobates oculifer
LR697082	COX1	660	Stigmochelys pardalis
LR697070	COX1	660	Chersina angulata
LR697071	COX1	660	Chersobius boulengeri
LR697075	COX1	660	Homopus areolatus
LR697061	COX1	660	Cylindraspis indica
LR697064	COX1	660	Cylindraspis peltastes
LR697066	COX1	660	Cylindraspis vosmaeri
LR697065	COX1	660	Cylindraspis triserrata
DQ080049	COX1	660	Testudo graeca nabeulensis
DQ080050	COX1	660	Testudo graeca terrestris
DQ080048	COX1	660	Testudo kleinmanni
DQ080047	COX1	660	Testudo marginata
DQ080043	COX1	660	Indotestudo elongata
DQ080044	COX1	660	Indotestudo forstenii
DQ080046	COX1	660	Testudo hermanni boettgeri
DQ080045	COX1	660	Testudo horsfieldii
DQ080040	COX1	660	Manouria emys
EF661586	COX1	660	Manouria impressa
LR697074	COX1	660	Gopherus berlandieri
CM017320	COX1	660	Gopherus evgoodei
FJ469674	COX1	660	Mauremys reevesii
AF069423	COX1	660	Chrysemys picta
