# Supplementary material for: Mitogenomes reveal multiple evolutionary units and low genetic diversity of the critically endangered pancake tortoise Malacochersus tornieri
Source: iScience. 2026 Feb 25;29(3):115142. doi: 10.1016/j.isci.2026.115142 (PMC12996709; doi:10.1016/j.isci.2026.115142)
Supplement: Table S9. The subset partitions, best models, and sites used in phylogenetic analysis, Bayesian skyline plot, and divergence time estimation — The values enclosed in parentheses following protein-coding genes indicate the positions of codons. [file mmc10.xlsx]

## Sheet: Table S9
Table S9 The subset partitions, best models and sites used in phylogenetic analysis Bayesian skyline plot and divergence time estimation. The values enclosed in parentheses following protein-coding genes indicate the positions of codons.
Analysis	Gene	Sample number	Software	Subset	Best model	Sites	Subset partitions
Phylogeny	Mitogenome without CR2	63	IQ-TREE	1	HKY	3094	ND3(2), ND4(2), ND4L(2), ND5(2), ND6(3), COX1(2), COX2(2), COX3(2), ATP8(1), Cytb(2), trnY, trnE, trnC
				2	HKY+I	799	COX1(1), trnL2, trnD, trnT, trnR
				3	HKY+G	348	ND6(1), ND6(2)
				4	TRN	1177	ND4L(1), COX1(3), trnM, trnG, trnV, trnH, trnS, trnN, trnA, trnQ
				5	TRN+I	2588	ND1(3), ND2(1), ND4(1), ND4L(3), ND5(3), Cytb(1), Cytb(3)
				6	GTR	896	ND1(2), ND2(2), ATP6(2)
				7	GTR+I	1694	ND2(3), ND3(3), ND4(3), COX2(3), COX3(3), ATP6(3), ATP8(3)
				8	GTR+G	3348	rrnS, trnK, trnW, rrnL, ND5(1)
				9	TIM+G	380	ND1(1), ATP8(2)
				10	TVM+G	1682	CR1
				11	TVMEF	635	COX2(1), COX3(1), trnL1, trnI
				12	K81UF	254	ND3(1), trnF1, trnF2
				13	K81UF+G	361	ATP6(1), trnS2, trnP
Phylogeny		63	Mrbayes	1	HKY	3960	ND6(3), ATP8(1), COX1(2), COX1(3), COX2(2), COX3(2), ND3(2), ND4(2), ND4L(2), ND5(2), Cytb(2), trnS, trnH, trnV, trnQ, trnA, trnY, trnC, trnE
				2	HKY+I	213	trnD, trnK, trnG
				3	HKY+G	2979	CR1,ATP6(1), trnS2, trnP, trnN, COX1(1), ND6(1), ND6(2)
				4	GTR	896	ND1(2), ND2(2), ATP6(2)
				5	GTR+I	4876	ND1(1), ND1(3), ND2(1), ND2(3), ND3(1), ND3(3), ND4(1), ND4(3), ND4L(1), ND4L(3), ND5(3), COX2(3), COX3(3), ATP6(3), ATP8(2), ATP8(3), Cytb(1), Cytb(3)
				6	GTR+G	3345	trnW, ND5(1), rrnL, trnM, rrnS
				7	SYM	635	COX2(1), COX3(1), trnL1, trnI
				8	F81	352	trnF2, trnF1, trnL2, trnR, trnT
Bayesian skyline plot		61	BEAST	1	HKY	11548	ND1(1), ND1(2), ND1(3), ND2(1), ND2(2), ND2(3), ND3(1), ND3(2), ND3(3), ND4(1), ND4(2), ND4(3), ND4L(1), ND4L(2), ND5(1), ND5(2), ND6(1), ND6(2), ND6(3), COX1(2), COX2(2), COX3(2), COX3(3), ATP6(1), ATP6(2), ATP6(3), ATP8(1), ATP8(2), ATP8(3), Cytb(1), Cytb(2), trnN, trnY, trnC, trnQ, trnA, trnE, trnT, trnR, trnH, trnD, trnG, trnM, trnP, trnL2, trnS, trnV, trnS2, trnF1, trnW, CR1
				2	HKY+I+G	2651	trnK, rrnS, rrnL
				3	TRN	1821	COX1(3), COX2(3), ND4L(3), ND5(3), Cytb(3)
				4	JC	228	COX2(1)
				5	K80	980	COX1(1), COX3(1), trnI, trnL1, trnF2
		32		1	HKY	14924	ND1(1), ND1(2), ND1(3), ND2(1), ND2(2), ND2(3), ND3(2), ND3(3), ND4(1), ND4(2), ND4(3), ND4L(1), ND4L(2), ND4L(3), ND5(1), ND5(2), ND6(1), ND6(2), ND6(3), COX1(2), COX1(3), COX2(2), COX2(3), COX3(2), COX3(3), ATP6(1), ATP6(2), ATP6(3), ATP8(1), ATP8(2), ATP8(3), Cytb(1), Cytb(2), trnN, trnY, trnC, trnQ, trnA, trnE, trnT, trnR, trnH, trnD, trnG, trnM, trnP, trnL2, trnS1, trnV, trnS2, trnF1, trnW, …
				2	TRN	981	ND5(3), Cytb(3)
				3	JC	1333	ND3(1), COX1(1), COX2(1), COX3(1), trnI, trnL1, trnF2
		28		1	HKY	13156	ND1(1), ND1(2), ND2(1), ND2(2), ND2(3), ND3(1), ND3(2), ND3(3), ND4(1), ND4(2), ND4(3), ND4L(1), ND4L(2), ND5(1), ND5(2), ND5(3), ND6(1), ND6(2), ND6(3), COX1(2), COX2(2), COX3(2), COX3(3), ATP6(1), ATP6(2), ATP6(3), ATP8(1), ATP8(2), ATP8(3), Cytb(1), Cytb(2), Cytb(3), trnN, trnY, trnC, trnQ, trnA, trnE, trnT, trnR, trnH, trnD, trnG, trnM, trnP, trnL2, trnS1, trnV, trnS2, trnF1, trnW, trnK, rrnS…
				2	K80	989	COX1(1), COX3(1), trnI, trnL1, trnF2
				3	TRN	2865	COX1(3), COX2(3), ND4L(3), ND1(3), CR1
				1	JC	228	COX2(1)
		25		2	HKY	14319	ND1(1), ND1(2), ND1(3), ND2(1), ND2(2), ND2(3), ND3(1), ND3(2), ND3(3), ND4(1), ND4(2), ND4(3), ND4L(1), ND4L(2), ND4L(3), ND5(1), ND5(2), ND5(3), ND6(1), ND6(2), ND6(3), COX1(2), COX1(3), COX2(2), COX2(3), COX3(2), COX3(3), ATP6(1), ATP6(2), ATP6(3), ATP8(1), ATP8(2), ATP8(3), Cytb(1), Cytb(2), Cytb(3), trnN, trnY, trnC, trnQ, trnA, trnE, trnT, trnR, trnH, trnD, trnG, trnM, trnP, trnL2, trnS1, t…
				3	TRN	1702	CR1
				4	JC	1217	COX1(1), COX2(1), COX3(1), trnL1, trnF2, trnI
Phylogeny	COX1	65	IQ-TREE	1	TRNEF+G	220	COX1(1)
				2	F81	220	COX1(2)
				3	HKY+G	220	COX1(3)
		65	Mrbayes	1	SYM+I	220	COX1(1)
				2	F81	220	COX1(2)
				3	HKY+G	220	COX1(3)
Divergence time		56	BEAST	1	TRNEF+I+G	220	COX1(1)
				2	TRN+I	220	COX1(2)
				3	GTR+I+G	220	COX1(3)
